# Supplementary material for: Boosting Sensitivity, Stability, and Speed: A Polydopamine-Engineered Silver Nanoparticle Lateral Flow Immunoassay for Aflatoxin B1 in Maize
Source: Toxins (Basel). 2026 Mar 3;18(3):129. doi: 10.3390/toxins18030129 (PMC13030584; doi:10.3390/toxins18030129)
Supplement: Supplementary file 1 [file toxins-18-00129-s001.zip]

Archive with 1 entries (1 files):
- toxins-4142624-supplementary.pdf
